# Supplementary material for: Molecular basis of pyruvate transport and inhibition of the human mitochondrial pyruvate carrier
Source: Sci Adv. 2025 Apr 18;11(16):eadw1489. doi: 10.1126/sciadv.adw1489 (PMC12007569; doi:10.1126/sciadv.adw1489)
Supplement: Supplementary file 2 — Movies S1 and S2 [file sciadv.adw1489_movies_s1_and_s2.zip]

Archive with 2 entries (2 files):
- adw1489_movie_s1.mov
- adw1489_movie_s2.mov
